# Supplementary material for: ‘The Lost Peace’: Evidencing the Syndemic Relationship between Neglected Tropical Diseases and Mental Distress in Liberia
Source: Trop Med Infect Dis. 2024 Aug 17;9(8):183. doi: 10.3390/tropicalmed9080183 (PMC11359536; doi:10.3390/tropicalmed9080183)
Supplement: Supplementary file 1 [file tropicalmed-09-00183-s001.zip]

Archive with 1 entries (1 files):
- tropicalmed-3140339-supplementary.pdf
